# Supplementary material for: Effects of Spring Drought and Nitrogen Addition on Productivity and Community Composition of Degraded Grasslands
Source: Plants (Basel). 2023 Jul 31;12(15):2836. doi: 10.3390/plants12152836 (PMC10421370; doi:10.3390/plants12152836)
Supplement: Supplementary file 1 [file plants-12-02836-s001.zip]

Archive with 1 entries (1 files):
- plants-2474143-supplementary.pdf
